# Supplementary material for: Replication-associated mechanisms contribute to an increased CpG > TpG mutation burden in mismatch repair-deficient cancers
Source: Genome Med. 2025 Aug 25;17:95. doi: 10.1186/s13073-025-01525-6 (PMC12376743; doi:10.1186/s13073-025-01525-6)
Supplement: Supplementary file 1 — Additional file 1: Ward_et_al_Additional_File_1.xlsx. Tables S1-S39, including their associated legends [file 13073_2025_1525_MOESM1_ESM.xlsx]

## Sheet: Contents
Additional File 1: Supplementary Tables Contents
S1	Comparison of the dMutSα and dMutLα classfication systems used in this and previous studies
S2	Number of CpG sites in each DNA methylation replication timing bin
S3	Burdens and activities of single-base substitution (SBS) mutations of different types, including signatures, in MMRp and MMRd CRCs.
S4	Prevalences of mutation signatures associated with C>T mutations and/or MMRd in MMRp and MMRd colorectal cancers
S5	Burdens and activities of single-base substitution (SBS) mutations of different types, including signatures, in CRCs carrying pathogenic MLH1 mutations and presumed promoter methylation
S6	Burdens and activities of single-base substitution (SBS) mutations of different types, including signatures, in CRCs carrying pathogenic MSH2 or MSH6 mutations
S7	Burdens and activities of single-base substitution (SBS) mutations of different types, including SBS signatures, in CRCs with pathogenic MLH1 mutations of germline or somatic origin
S8	Burdens and activities of single-base substitution (SBS) mutations of different types, including SBS signatures, in CRCs with pathogenic MSH2 or MSH6 mutations of germline or somatic origin
S9	Prevalences of mutation signatures associated with C>T mutations and/or MMRd in dMutLα and dMutSα CRCs
S10	Doublet-base substitution (DBS) burdens and signature activities of dMutLα and dMutSα CRCs
S11	Insertion-deletion (ID) burdens and ID signature activities of dMutLα and dMutSα CRCs
S12	Molecular features of CRCs and ECs with 'confirmed' dMutSα and dMutLα status based on germline and/or somatic mutations alone.
S13	The activities (%) of single-base subsitution (SBS) channels in the COSMIC mutation signatures SBS1, SBS15, SBS44 and SBS57, which are associated with C>T mutations.
S14	Burdens and activies of the 96 single-base substitution (SBS) channels in trinucleotide context in dMutLα and dMutSα CRCs
S15	The activities (%) of single base subsitution (SBS) channels in the de novo mutation signatures SBSCRC-MMRd-A, SBSCRC-MMRd-B, CRCExome-A and CRCExome-B
S16	Burdens and activities of single-base substitution (SBS) mutations of different types, including signatures, in dMutLα CRCs with and without MBD4 mutations
S17	Burdens and activities of single-base substitution (SBS) mutations of different types, including signatures, in dMutSα CRCs with and without MBD4 mutations
S18	Burdens and activities of single-base substitution (SBS) mutations within regions of kataegis in MMRd CRCs
S19	CpG>TpG and non-CpG C>T mutations on the transcriptional coding or template strand in MMRp, MMRd, POLE-mutant and POLD1-mutant colorectal cancers
S20	CpG>TpG and non-CpG C>T mutations on the transcriptional coding or template strand in dMutLα and dMutSα CRCs
S21	CpG>TpG and non-CpG C>T mutations on the leading or lagging replication strand in MBD4-mutant colorectal polyps, as well as MMRp, MMRd, POLE-mutant and POLD1-mutant CRCs
S22	Burdens and activities of single-base substitution (SBS) mutations of different types, including signatures, in MMRp and MMRd ECs
S23	Prevalences of mutation signatures associated with C>T mutations and/or MMRd in MMRp and MMRd endometrial cancers
S24	Burdens and activities of single-base substitution (SBS) mutations of different types, including signatures, in ECs carrying pathogenic MLH1 mutations or presumed promoter methylation
S25	Burdens and activities of single-base substitution (SBS) mutations of different types, including signatures, in ECs carrying pathogenic MSH2 or MSH6 mutations
S26	Burdens and activities of single-base substitution (SBS) mutations of different types, including SBS signatures, in CRCs with pathogenic MLH1 mutations of germline or somatic origin
S27	Burdens and activities of single-base substitution (SBS) mutations of different types, including signatures, in dMutSα ECs of germline or somatic origin
S28	Burdens and activities of single-base substitution (SBS) mutations of different types, including signatures, in dMutLα and dMutSα ECs
S29	Prevalences of mutation signatures associated with C>T mutations and/or MMRd in dMutLα and dMutSα ECs
S30	Doublet-base substitution (DBS) burdens and signature activities of dMutLα and dMutSα ECs
S31	Insertion-deletion (ID) burdens and ID signature activities of dMutLα and dMutSα ECs
S32	Burdens and activities of the 96 single-base substitution (SBS) channels in trinucleotide context in dMutLα and dMutSα ECs
S33	The activities (%) of single base subsitution (SBS) channels in the de novo mutation signatures SBSEC-MMRd-A and SBSEC-MMRd-B, ECExome-A and ECExome-B
S34	Burdens and activities of single-base substitution (SBS) mutations of different types, including signatures, in dMutLα ECs with and without MBD4 mutations
S35	Burdens and activities of single-base substitution (SBS) mutations of different types, including signatures, in dMutSα ECs with and without MBD4 mutations
S36	CpG>TpG and non-CpG C>T mutations on the transcriptional coding or template strand in MMRp, MMRd, POLE-mutant and POLD1-mutant endometrial cancers
S37	CpG>TpG and non-CpG C>T mutations on the transcriptional coding or template strand in dMutLα and dMutSα ECs
S38	CpG>TpG and non-CpG C>T mutations on the leading or lagging replication strand in MMRp, MMRd, POLE-mutant and POLD1-mutant endometrial cancers
S39	CpG>TpG and non-CpG C>T mutations on the leading or lagging replication strand in dMutLα and dMutSα endometrial cancers

## Sheet: S1
Table S1. Comparison of the dMutSα and dMutLα classfication systems used in this and previous studies.
Rows represent assignment of colorectal cancers from Fang et al. (https://doi.org/10.1126/sciadv.abg4398), columns are the assignment of cancers using the classification method described in this study
	dMutLα	dMutSα	MMRd of Uncertain Origins (Excluded)
Fang et al. dMutLα	28	0	7
Fang et al. dMutSα	0	1	4
Fang et al. MMRd of Uncertain Origins	9	1	3

## Sheet: S2
Table S2. Number of CpG sites in each DNA methylation replication timing bin
# CpG Sites:	0	0.01 - 0.10	0.11 - 0.20	0.21 - 0.30	0.31 - 0.40	0.41 - 0.50	0.51 - 0.60	0.61 - 0.70	0.71 - 0.80	0.81 - 0.90	0.91 - 0.99	1	Total
Earliest	694367	602474	146978	155710	204755	281517	316599	422739	716706	1966177	5014743	338226	10860991
Early	232949	231863	71340	87784	120692	178895	212842	303600	535349	1032501	3383313	221602	6612730
Late	68546	82322	37471	57928	86292	134991	172091	262564	476422	1046321	2123122	104664	4652734
Latest	66309	110831	53201	71261	102722	157375	204687	312596	546314	1272872	1986995	82183	4967346
Total	1062171	1027490	308990	372683	514461	752778	906219	1301499	2274791	5317871	12508173	746675	27093801

## Sheet: S3
Table S3. Burdens and activities of single-base substitution (SBS) mutations of different types, including signatures, in MMRp and MMRd CRCs
Median (IQR) is shown. P from Wilcoxon test.
Other Signatures include: SBS2, SBS7c, SBS10a, SBS13, SBS17a, SBS17b, SBS18, SBS28, SBS40, SBS56, SBS93 and SBS94
	MMRp (n=1,441)	MMRd (n=310)	P
SBS Burden	17,483 (14,112 – 22,841)	139,682 (110,254 – 177,942)	<2.2x10-16
Age	69 (61 – 76)	72 (65 – 79)	7.2x10-6
C>A Mutation Burden	3,238 (2,512 – 4,293)	15,858 (12,524 – 20,241)	<2.2x10-16
C>G Mutation Burden	1,321 (997 – 1,827)	3,793 (3,150 – 4,826)	<2.2x10-16
CpG>TpG Mutation Burden	2,558 (2,079 – 3,249)	18,558 (14,393 – 25,950)	<2.2x10-16
Non-CpG C>T Mutation Burden	2,782 (2,316 – 3,445)	31,572 (25,217 – 40,621)	<2.2x10-16
T>A Mutation Burden	2,104 (1,640 – 2,840)	14,717 (11,801 – 18,634)	<2.2x10-16
T>C Mutation Burden	3,233 (2,578 – 4,313)	38,381 (29,628 – 52,393)	<2.2x10-16
T>G Mutation Burden	1,791 (1,295 – 2,699)	12,021 (9,013 – 16,797)	<2.2x10-16
C>A Activity (%)	18.2 (16.4 – 20.4)	11.5 (10 – 12.6)	<2.2x10-16
C>G Activity (%)	7.7 (6.6 – 9.1)	2.8 (2.5 – 3.1)	<2.2x10-16
CpG>TpG Activity (%)	14.9 (12.3 – 17.2)	13.5 (11.6 – 15.7)	7.0x10-6
Non-CpG C>T Activity (%)	16 (14.6 – 17.2)	23 (20.8 – 25.5)	<2.2x10-16
T>A Activity (%)	12 (11 – 13.1)	10.7 (10 – 11.5)	<2.2x10-16
T>C Activity (%)	18.8 (17.4 – 20.3)	27.9 (25.1 – 30.9)	<2.2x10-16
T>G Activity (%)	10.3 (8.8 – 12.6)	9 (7.6 – 10.3)	<2.2x10-16
SBS1 Activity (%)	14.8 (11.8 – 17.3)	9.2 (6.9 – 11.6)	<2.2x10-16
SBS5 Activity (%)	26.1 (16.7 – 43.9)	38.2 (21.5 – 50.1)	2.7x10-8
SBS15 Activity (%)	0 (0 – 0)	0 (0 – 0)	<2.2x10-16
SBS26 Activity (%)	0 (0 – 0)	0 (0 – 0)	<2.2x10-16
SBS44 Activity (%)	0 (0 – 0)	36.1 (31.8 – 40.2)	<2.2x10-16
SBS57 Activity (%)	0 (0 – 0)	0 (0 – 27.9)	<2.2x10-16
Other Signatures' Activity (%)	56.9 (42.1 – 69.4)	0 (0 – 0)	<2.2x10-16

## Sheet: S4
Table S4. Prevalences of mutation signatures associated with C>T mutations and/or MMRd in MMRp and MMRd colorectal cancers
Presented are the number (%) of cancers with the mutation signature present (activity >0%). P from Fisher's exact test
	MMRp (n=1,441)	MMRd (n=310)	P
SBS1	1,439 (99.9%)	307 (99%)	0.042
SBS5	1,335 (92.6%)	306 (98.7%)	7.5x10-6
SBS15	0 (0%)	33 (10.6%)	<2.2x10-16
SBS26	22 (1.53%)	41 (13.2%)	<2.2x10-16
SBS44	6 (0.42%)	292 (94.2%)	<2.2x10-16
SBS57	9 (0.62%)	137 (44.2%)	<2.2x10-16

## Sheet: S5
Table S5. Burdens and activities of single-base substitution (SBS) mutations of different types, including signatures, in CRCs carrying pathogenic MLH1 mutations or presumed promoter methylation
Median (IQR) is shown. P from Wilcoxon test.
Other Signatures include: SBS7c, SBS14, SBS17a, SBS17b, SBS18, SBS20, SBS36, SBS41, SBS93 and mutations not assigned to any pre-existing COSMIC mutation signature
	MLH1-Mutant (n=34)	Putative MLH1 Promoter Hypermethylation (n=130)	P
SBS Burden	118,590 (95,457 – 149,057)	132,605 (106,417 – 162,697)	0.18
Age	64 (48 – 71)	73 (68 – 79)	1.1x10-4
C>A Mutation Burden	11,810 (9,786 – 15,300)	15,692 (12,475 – 19,415)	6.6x10-4
C>G Mutation Burden	3,509 (2,862 – 4,069)	3,703 (3,122 – 4,778)	0.099
CpG>TpG Mutation Burden	15,212 (13,169 – 18,954)	17,184 (13,821 – 23,003)	0.31
Non-CpG C>T Mutation Burden	29,443 (24,118 – 33,444)	29,463 (23,949 – 38,663)	0.53
T>A Mutation Burden	13,221 (11,290 – 15,423)	13,949 (11,276 – 17,879)	0.44
T>C Mutation Burden	31,913 (27,876 – 48,622)	37,041 (27,685 – 48,677)	0.32
T>G Mutation Burden	10,521 (8,223 – 15,655)	11,720 (8,868 – 16,518)	0.21
C>A Activity (%)	10.2 (8.5 – 11)	11.9 (10.4 – 12.9)	2.0x10-5
C>G Activity (%)	2.8 (2.6 – 3.1)	2.9 (2.5 – 3.2)	0.72
CpG>TpG Activity (%)	13.8 (11.7 – 15.9)	13.2 (11.4 – 15.3)	0.62
Non-CpG C>T Activity (%)	24.1 (21.3 – 26.1)	23 (20.6 – 24.9)	0.18
T>A Activity (%)	10.9 (10.5 – 12.1)	10.6 (10.1 – 11.4)	0.042
T>C Activity (%)	27.2 (26 – 31.4)	28.5 (25.6 - 31)	0.8
T>G Activity (%)	9.4 (7.8 – 10.1)	9.1 (7.9 – 10.3)	0.68
SBS1 Activity (%)	5.9 (2.7 – 9.6)	6.5 (4.1 – 9.1)	0.98
SBS5 Activity (%)	12.6 (9.5 – 15.9)	17.8 (13.1 – 22.2)	0.0019
SBS15 Activity (%)	6.5 (0 – 16.4)	0 (0 – 15.2)	0.71
SBS21 Activity (%)	0 (0 – 0)	0 (0 – 0)	0.56
SBS26 Activity (%)	8.4 (0 – 15.7)	9.6 (0 – 15.9)	>0.99
SBS44 Activity (%)	22.1 (0 – 30.1)	21.5 (0 – 28.7)	0.77
SBS57 Activity (%)	0 (0 – 14.8)	0 (0 – 23.5)	0.87
Other Signatures' Activity (%)	37.8 (32.7 – 41.8)	30.5 (23.8 – 38.6)	0.0059

## Sheet: S6
Table S6. Burdens and activities of single-base substitution (SBS) mutations of different types, including signatures, in CRCs carrying pathogenic MSH2 or MSH6 mutations
Median (IQR) is shown. P from Wilcoxon test.
Other Signatures include: SBS14, SBS20, SBS36 and mutations not assigned to any pre-existing COSMIC mutation signature
	MSH2-Mutant (n=8)	MSH6-Mutant (n=12)	P
SBS Burden	151,404 (117,164 – 175,894)	162,972 (118,526 – 213,208)	0.79
Age	46 (42 – 56)	65 (56 – 70)	0.018
C>A Mutation Burden	13,017 (11,284 – 28,596)	16,671 (12,328 – 18,354)	0.62
C>G Mutation Burden	3,898 (3,201 – 4,468)	2,876 (2,569 – 3,551)	0.31
CpG>TpG Mutation Burden	27,998 (27,108 – 33,392)	39,606 (31,657 – 55,576)	0.069
Non-CpG C>T Mutation Burden	29.593 (27,520 – 39,278)	38,658 (32,151 – 51,461)	0.21
T>A Mutation Burden	17,578 (11,654 – 19,139)	14,529 (11,412 – 20,264)	0.68
T>C Mutation Burden	35,130 (30,671 – 46,556)	35,855 (25,750 – 52,043)	0.97
T>G Mutation Burden	12,401 (7,720 – 16,214)	9,024 (7,090 – 14,196)	0.47
C>A Activity (%)	9 (7.5 – 11.4)	9.6 (8.9 – 10.6)	0.73
C>G Activity (%)	2.4 (2.2 – 2.6)	1.8 (1.5 – 2.2)	0.003
CpG>TpG Activity (%)	20 (15.6 – 24.7)	26.2 (21.2 – 29.1)	0.098
Non-CpG C>T Activity (%)	20.4 (18.4 – 23.9)	25.2 (22.5 – 27.5)	0.047
T>A Activity (%)	9.9 (9.3 – 11.7)	8.5 (8.1 – 9.4)	0.031
T>C Activity (%)	24 (22.3 – 27.5)	21.6 (20.7 – 22.8)	0.27
T>G Activity (%)	6.7 (6.4 – 9.2)	5.1 (4.2 – 6.3)	0.039
SBS1 Activity (%)	14.2 (7.3 – 20.8)	20.5 (11.5 – 22.6)	0.43
SBS5 Activity (%)	8.7 (0.3 – 22.6)	15.7 (11.7 – 17.2)	0.62
SBS15 Activity (%)	0 (0 – 14.5)	12.3 (0 – 16.7)	0.56
SBS21 Activity (%)	0 (0 – 9.6)	0 (0 – 0)	0.03
SBS26 Activity (%)	0 (0 – 0)	0 (0 – 0)	0.76
SBS44 Activity (%)	18.2 (0 – 23.4)	24.9 (20.2 – 29.4)	0.095
SBS57 Activity (%)	10.7 (0 – 34.5)	0 (0 – 4)	0.19
Other Signatures' Activity (%)	22.1 (20.8 – 37.7)	24.6 (18.1 – 28.8)	0.62

## Sheet: S7
Table S7. Burdens and activities of single-base substitution (SBS) mutations of different types, including SBS signatures, in CRCs with pathogenic MLH1 mutations of germline or somatic origin
Median (IQR) is shown. P from Wilcoxon test.
Other Signatures include: SBS7c, SBS14, SBS17a, SBS17b, SBS18, SBS20, SBS36, SBS41, SBS93 and mutations not be assigned to any pre-existing COSMIC signature
	Germline MLH1-Mutant (n=10)	Somatic MLH1-Mutant (n=24)	P
SBS Burden	115,730 (98,181 – 146,344)	122,012 (96,140 – 151,566)	0.7
Age	44 (35 – 66)	67 (58 – 73)	0.049
C>A Mutation Burden	11,405 (9,046 – 14,059)	12,879 (10,134 – 16,491)	0.29
C>G Mutation Burden	3,513 (2,750 – 3,650)	3,503 (3,007 – 4,195)	0.57
CpG>TpG Mutation Burden	17,207 (14,262 – 19,584)	14,988 (13,000 – 18,165)	0.75
Non-CpG C>T Mutation Burden	29,443 (25,562 – 32,734)	28,515 (24,007 – 34,103)	0.93
T>A Mutation Burden	12,651 (11,068 – 15,868)	13,415 (11.315 – 15,259)	0.93
T>C Mutation Burden	31,143 (28,437 – 42,599)	33,069 (27,624 – 49,503)	0.78
T>G Mutation Burden	10,550 (7,133 – 15,458)	10,521 (8,365 – 15,604)	0.75
C>A Activity (%)	9.9 (8.4 – 10.2)	10.6 (8.6 – 11.8)	0.086
C>G Activity (%)	2.9 (2.6 – 3.1)	2.8 (2.6 – 3)	0.84
CpG>TpG Activity (%)	14.2 (10.4 – 16.2)	13.8 (11.7 – 15.4)	0.99
Non-CpG C>T Activity (%)	24.2 (20.9 – 26.9)	24.1 (21.8 – 26)	0.93
T>A Activity (%)	11 (10.8 – 12.1)	10.8 (10.4 – 11.8)	0.2
T>C Activity (%)	27.2 (25 – 31.4)	27.2 (26.6 – 29.2)	0.7
T>G Activity (%)	10 (7.7 – 10.6)	8.7 (7.8 – 9.7)	0.36
SBS1 Activity (%)	5.2 (1.4 – 9.6)	6.1 (3.7 – 9.7)	0.62
SBS5 Activity (%)	9.5 (5.8 – 10.3)	12.9 (11.9 – 17)	0.013
SBS15 Activity (%)	8.2 (0 – 15)	2.5 (0 – 16.7)	0.7
SBS21 Activity (%)	0 (0 – 0)	0 (0 – 0)	0.38
SBS26 Activity (%)	4 (0 – 10.3)	9.8 (0 – 16.1)	0.49
SBS44 Activity (%)	23.4 (0 – 30.6)	12 (0 – 29.8)	0.7
SBS57 Activity (%)	7.9 (0 – 34.6)	0 (0 – 10.8)	0.14
Other Signatures' Activity (%)	29.9 (24.7 – 36.8)	38.8 (32.9 – 43.6)	0.44

## Sheet: S8
Table S8. Burdens and activities of single-base substitution (SBS) mutations of different types, including SBS signatures, in CRCs with pathogenic MSH2 or MSH6 mutations of germline or somatic origin
Median (IQR) is shown. P from Wilcoxon test.
Other Signatures include: SBS14, SBS20, SBS36 and mutations not assigned to any pre-existing COSMIC mutation signature
	Germline dMutSα (n=13)	Somatic dMutSα (n=7)	P
SBS Burden	153,356 (117,338 – 283,298)	166,083 (134,393 – 179,385)	0.88
Age	55 (48 – 64)	66 (50 – 70)	0.48
C>A Mutation Burden	16,127 (10,516 – 19,932)	15,231 (13,484 – 24,428)	0.59
C>G Mutation Burden	3,411 (2,576 – 3,503)	3,694 (2,819 – 4,337)	0.7
CpG>TpG Mutation Burden	34,182 (27,843 – 55,538)	31,167 (25,884 – 42,891)	0.54
Non-CpG C>T Mutation Burden	33,393 (27,535 – 47,112)	36,666 (29,701 – 41,424)	0.82
T>A Mutation Burden	14,055 (11,321 – 14,055)	18,400 (13,455 – 19,396)	0.7
T>C Mutation Burden	34,076 (25,967 – 60,179)	36,184 (27,137 – 44,853)	0.64
T>G Mutation Burden	9,344 (5,793 – 14,172)	11,713 (8,131 – 15,645)	0.49
C>A Activity (%)	9.5 (7.9 – 10)	10.7 (8.3 – 13.7)	0.31
C>G Activity (%)	1.8 (1.6 – 2.3)	2.3 (2.1 – 2.5)	0.046
CpG>TpG Activity (%)	23.9 (19.5 – 28.9)	21.7 (16.3 – 26.4)	0.39
Non-CpG C>T Activity (%)	23.5 (20.9 – 26)	21.7 (19.2 – 26.4)	0.76
T>A Activity (%)	8.5 (8.1 – 9.6)	10.6 (9.2 – 11.3)	0.019
T>C Activity (%)	22.3 (21 – 29)	22.8 (19.6 – 24.2)	0.64
T>G Activity (%)	5 (4.2 – 6.6)	6.9 (6.3 – 9)	0.037
SBS1 Activity (%)	20.7 (11.3 – 21.9)	11.8 (9.6 – 20.7)	0.64
SBS5 Activity (%)	15.6 (10.2 – 22.3)	7.2 (0 – 17.1)	0.27
SBS15 Activity (%)	0 (0 – 14.7)	13.6 (0 – 16.7)	0.77
SBS21 Activity (%)	0 (0 – 0)	0 (0 – 0)	0.9
SBS26 Activity (%)	0 (0 – 0)	0 (0 – 0)	0.2
SBS44 Activity (%)	24.3 (16.9 – 27.8)	19.4 (8.9 – 23.9)	0.26
SBS57 Activity (%)	0 (0 – 0)	21.5 (0 – 34.8)	0.063
Other Signatures' Activity (%)	22.5 (19 – 28.3)	21.7 (19.2 – 25.6)	0.38

## Sheet: S9
Table S9. Prevalences of mutation signatures associated with C>T mutations and/or MMRd in dMutLα and dMutSα CRCs
Presented are the number (%) of cancers with the mutation signature present (activity >0%). P from Fisher's exact test
	dMutLα (n=164)	dMutSα (n=20)	P
SBS1	156 (95.1%)	20 (100%)	0.6
SBS5	152 (92.7%)	17 (85%)	0.21
SBS15	79 (48.2%)	10 (50%)	>0.99
SBS21	14 (8.54%)	3 (15%)	0.4
SBS26	88 (53.7%)	3 (15%)	0.0015
SBS44	90 (54.9%)	15 (75%)	0.099
SBS57	62 (37.8%)	7 (35%)	>0.99

[truncated: 30 more sheets: S10, S11, S12, S13, S14, S15, S16, S17, S18, S19, S20, S21, S22, S23, S24, S25, S26, S27, S28, S29 …]
